# Supplementary material for: High-selective HDAC6 inhibitor alleviates bone marrow fibrosis through inhibiting collagen formation and extracellular matrix deposition
Source: Sci Rep. 2025 Aug 1;15:28105. doi: 10.1038/s41598-025-08384-6 (PMC12317122; doi:10.1038/s41598-025-08384-6)
Supplement: Supplementary file 2 — Supplementary Material 2. [file 41598_2025_8384_MOESM2_ESM.xlsx]

## Sheet: 工作表3
Supplementary Table 3. The abundances of all the DEPs identified in the LC-MS/MS analysis.
Description	Protein abundance (treatment 1)	Protein abundance (treatment 2)	Protein abundance (treatment 3)	Protein abundance (control 1)	Protein abundance (control 2)	Protein abundance (control 3)	Relative expression (compared to controls)
Serine/threonine-protein kinase N1 OS=Mus musculus OX=10090 GN=Pkn1 PE=1 SV=3	6.26951e+06	4.16618e+06	6.65294e+06	3.42969e+06	3.0467e+06	1.99446e+06	2.01734
A-kinase anchor protein 1, mitochondrial OS=Mus musculus OX=10090 GN=Akap1 PE=1 SV=4	1.59127e+06	770184	2.7252e+06	885305	1.10525e+06	307399	2.21355
Glutaredoxin-1 OS=Mus musculus OX=10090 GN=Glrx PE=1 SV=3	1.19031e+08	7.00516e+07	1.80804e+08	7.77941e+07	6.95117e+07	2.31135e+07	2.17045
Bifunctional polynucleotide phosphatase/kinase OS=Mus musculus OX=10090 GN=Pnkp PE=1 SV=2	3.38428e+06	4.53313e+06	6.17956e+06	1.14971e+06	2.75287e+06	1.33201e+06	2.69304
NADH dehydrogenase [ubiquinone] iron-sulfur protein 2, mitochondrial OS=Mus musculus OX=10090 GN=Ndufs2 PE=1 SV=1	4.42011e+06	8.4785e+06	7.14334e+06	2.89678e+07	2.13169e+07	2.55365e+07	0.264332
Ras-related protein Rab-10 OS=Mus musculus OX=10090 GN=Rab10 PE=1 SV=1	5.35823e+06	7.4624e+06	5.66694e+06	8.04634e+06	5.39757e+06	2.53615e+07	0.476418
THO complex subunit 1 OS=Mus musculus OX=10090 GN=Thoc1 PE=1 SV=1	8.42678e+06	1.23382e+07	8.34144e+06	6.91695e+06	1.94332e+06	3.89132e+06	2.28257
Platelet glycoprotein 4 OS=Mus musculus OX=10090 GN=Cd36 PE=1 SV=2	1.19834e+06	6.61146e+06	1.39366e+06	2.15111e+06	1.51781e+06	1.63386e+07	0.460001
MAGUK p55 subfamily member 7 OS=Mus musculus OX=10090 GN=Mpp7 PE=1 SV=2	3.03543e+06	2.57613e+06	4.49602e+06	415617	521391	1.77672e+06	3.72461
ER membrane protein complex subunit 7 OS=Mus musculus OX=10090 GN=Emc7 PE=1 SV=1	7.74604e+06	1.04549e+07	1.42294e+07	5.85509e+06	5.4516e+06	4.37524e+06	2.068
Tubulin alpha-3 chain OS=Mus musculus OX=10090 GN=Tuba3a PE=1 SV=1	7.34431e+06	1.51568e+07	6.74462e+06	6.67551e+06	7.97251e+06	5.56183e+07	0.416212
Calcium uniporter protein, mitochondrial OS=Mus musculus OX=10090 GN=Mcu PE=1 SV=2	7.23455e+06	1.07161e+07	3.22014e+06	9.04705e+06	1.06644e+07	2.38058e+07	0.486492
DNA helicase B OS=Mus musculus OX=10090 GN=Helb PE=1 SV=2	80224.4	160921	36054.5	258930	112991	409005	0.354963
Eukaryotic translation initiation factor 4E-binding protein 1 OS=Mus musculus OX=10090 GN=Eif4ebp1 PE=1 SV=3	3.4002e+06	883723	3.87356e+06	493169	1.82695e+06	124476	3.33694
Mitochondrial pyruvate carrier 2 OS=Mus musculus OX=10090 GN=Mpc2 PE=1 SV=1	2.35061e+06	1.93171e+06	1.61832e+06	3.60381e+06	3.3062e+06	9.95566e+06	0.349861
Platelet-derived growth factor receptor beta OS=Mus musculus OX=10090 GN=Pdgfrb PE=1 SV=2	1.45273e+07	1.22013e+07	1.35999e+07	8.7372e+07	6.99854e+07	6.12642e+07	0.184467
V-type proton ATPase subunit F OS=Mus musculus OX=10090 GN=Atp6v1f PE=1 SV=2	4.21544e+06	4.33753e+06	6.48155e+06	1.97518e+06	1.23564e+06	1.20471e+06	3.40491
mRNA decay activator protein ZFP36L2 OS=Mus musculus OX=10090 GN=Zfp36l2 PE=1 SV=2	1.73101e+07	8.18157e+06	1.41667e+07	3.65105e+06	3.5095e+06	4.90069e+06	3.28808
Rho GDP-dissociation inhibitor 2 OS=Mus musculus OX=10090 GN=Arhgdib PE=1 SV=3	3.34172e+06	2.21633e+06	1.42539e+06	1.30071e+06	3.24192e+06	9.58546e+06	0.494294
Serine hydrolase-like protein OS=Mus musculus OX=10090 GN=Serhl PE=1 SV=1	515346	651895	987747	1.7064e+06	1.13856e+06	2.38678e+06	0.411907
Replication termination factor 2 OS=Mus musculus OX=10090 GN=Rtf2 PE=1 SV=1	989799	1.25636e+06	518415	654243	20887	308182	2.81149
Acylglycerol kinase, mitochondrial OS=Mus musculus OX=10090 GN=Agk PE=1 SV=1	620718	269934	276536	1.81328e+06	925778	1.8692e+06	0.253282
DNA-directed RNA polymerase II subunit RPB2 OS=Mus musculus OX=10090 GN=Polr2b PE=1 SV=2	6.17631e+06	8.07205e+06	7.87401e+06	2.53316e+06	1.58372e+06	1.44791e+06	3.97543
ADP-dependent glucokinase OS=Mus musculus OX=10090 GN=Adpgk PE=1 SV=2	963508	2.98312e+06	5.64675e+06	5.08375e+06	3.86719e+06	1.18554e+07	0.461079
Carbohydrate sulfotransferase 14 OS=Mus musculus OX=10090 GN=Chst14 PE=2 SV=2	590212	1.39341e+06	710383	2.83959e+06	2.43142e+06	1.75539e+06	0.383411
Zinc finger CCCH-type antiviral protein 1 OS=Mus musculus OX=10090 GN=Zc3hav1 PE=1 SV=1	4.30931e+06	3.09138e+06	9.57802e+06	3.32111e+06	2.11087e+06	2.49161e+06	2.14281
Peptidyl-prolyl cis-trans isomerase-like 3 OS=Mus musculus OX=10090 GN=Ppil3 PE=1 SV=1	4.33353e+06	1.9906e+06	4.15019e+06	1.52861e+06	2.27513e+06	1.23611e+06	2.0783
MMS19 nucleotide excision repair protein homolog OS=Mus musculus OX=10090 GN=Mms19 PE=1 SV=1	5.15758e+06	2.02642e+06	1.5403e+06	2.51191e+06	1.01635e+06	783284	2.02347
Receptor expression-enhancing protein 5 OS=Mus musculus OX=10090 GN=Reep5 PE=1 SV=1	97840.1	2.78168e+06	397977	963501	558616	8.96791e+06	0.31244
Erythrocyte band 7 integral membrane protein OS=Mus musculus OX=10090 GN=Stom PE=1 SV=3	9.96994e+06	1.81299e+07	1.67113e+07	1.99914e+06	4.53277e+06	2.70311e+06	4.8523
SWI/SNF complex subunit SMARCC1 OS=Mus musculus OX=10090 GN=Smarcc1 PE=1 SV=2	5.01513e+06	8.42156e+06	1.75194e+06	3.16954e+06	2.34025e+06	1.93466e+06	2.04026
Erlin-2 OS=Mus musculus OX=10090 GN=Erlin2 PE=1 SV=1	5.72849e+06	3.37112e+06	7.77437e+06	9.91871e+06	1.38922e+07	1.09102e+07	0.485986
Histone H2A type 1-G OS=Mus musculus OX=10090 GN=H2ac11 PE=1 SV=1	1.62427e+08	1.0545e+08	1.53425e+08	7.41607e+07	9.6611e+07	3.00125e+07	2.09828
Docking protein 1 OS=Mus musculus OX=10090 GN=Dok1 PE=1 SV=2	2.51345e+07	1.01663e+07	1.15048e+07	2.76503e+08	2.23978e+07	1.10868e+07	0.150992
Alpha-methylacyl-CoA racemase OS=Mus musculus OX=10090 GN=Amacr PE=1 SV=4	1.49793e+06	1.08793e+06	2.43412e+06	3.58616e+06	4.90035e+06	2.74386e+06	0.447
BH3-interacting domain death agonist OS=Mus musculus OX=10090 GN=Bid PE=1 SV=2	5.06358e+07	4.34866e+07	5.57034e+07	1.78274e+07	3.32582e+07	1.5802e+07	2.23996
Pescadillo homolog OS=Mus musculus OX=10090 GN=Pes1 PE=1 SV=1	1.15382e+07	1.06086e+07	1.23565e+07	4.15127e+06	5.26281e+06	4.61076e+06	2.46015
ADP-ribosylation factor-binding protein GGA2 OS=Mus musculus OX=10090 GN=Gga2 PE=1 SV=1	7.61172e+06	4.25831e+06	1.19719e+07	3.13759e+06	2.48449e+06	1.06187e+06	3.56705
Fibronectin OS=Mus musculus OX=10090 GN=Fn1 PE=1 SV=4	3.62412e+07	4.18303e+07	5.21515e+07	1.57733e+08	1.78725e+08	1.35712e+08	0.275797
RNA-binding protein Raly OS=Mus musculus OX=10090 GN=Raly PE=1 SV=3	4.33565e+07	3.72637e+07	4.78787e+07	1.91101e+07	1.71098e+07	1.48152e+07	2.51785
Mixed lineage kinase domain-like protein OS=Mus musculus OX=10090 GN=Mlkl PE=1 SV=1	4.46586e+06	3.03634e+06	6.3051e+06	1.74844e+06	2.70237e+06	1.70803e+06	2.24187
ADP-ribosylation factor-binding protein GGA1 OS=Mus musculus OX=10090 GN=Gga1 PE=1 SV=1	1.4712e+06	1.00742e+06	2.24278e+06	4.69818e+06	3.33856e+06	7.39984e+06	0.305858
Bifunctional methylenetetrahydrofolate dehydrogenase/cyclohydrolase, mitochondrial OS=Mus musculus OX=10090 GN=Mthfd2 PE=1 SV=1	1.59691e+06	2.01376e+06	4.02979e+06	2.97074e+07	3.77136e+07	8.39854e+06	0.100771
Hydroxyacylglutathione hydrolase, mitochondrial OS=Mus musculus OX=10090 GN=Hagh PE=1 SV=2	4.66243e+06	6.06165e+06	4.10929e+06	725333	1.10569e+06	2.96958e+06	3.0899
Axin-1 OS=Mus musculus OX=10090 GN=Axin1 PE=1 SV=3	59652.9	448765	385144	215452	155755	42375.5	2.16055
Guanine nucleotide exchange factor MSS4 OS=Mus musculus OX=10090 GN=Rabif PE=1 SV=1	883304	787972	833276	2.19173e+06	2.06795e+06	968072	0.479088
Serine/threonine-protein kinase 38-like OS=Mus musculus OX=10090 GN=Stk38l PE=1 SV=2	2.53004e+06	3.40322e+06	3.12815e+06	1.52468e+06	958211	1.28391e+06	2.4056
CCN family member 2 OS=Mus musculus OX=10090 GN=Ccn2 PE=2 SV=3	2.52114e+07	3.28347e+07	3.50079e+07	1.07094e+07	1.27228e+07	9.84374e+06	2.79644
Ferritin heavy chain OS=Mus musculus OX=10090 GN=Fth1 PE=1 SV=2	670729	1.99275e+06	2.58795e+06	2.84009e+06	6.63487e+06	4.90711e+06	0.365137
FUN14 domain-containing protein 2 OS=Mus musculus OX=10090 GN=Fundc2 PE=1 SV=1	435077	844420	353354	1.0451e+06	802084	1.61459e+06	0.47168
NADH dehydrogenase [ubiquinone] 1 beta subcomplex subunit 6 OS=Mus musculus OX=10090 GN=Ndufb6 PE=1 SV=3	1.68701e+06	987559	2.72243e+06	9.64117e+06	9.87183e+06	1.62344e+06	0.255341
E3 ubiquitin-protein ligase RNF181 OS=Mus musculus OX=10090 GN=Rnf181 PE=1 SV=1	3.84242e+07	1.82947e+07	3.52304e+07	9.33099e+06	1.00808e+07	5.9325e+06	3.62801
Heat shock protein 105 kDa OS=Mus musculus OX=10090 GN=Hsph1 PE=1 SV=2	1.51913e+08	9.70878e+07	1.20987e+08	3.85407e+07	4.73906e+07	4.35181e+07	2.85816
Histone H3.3C OS=Mus musculus OX=10090 GN=H3f3c PE=3 SV=3	1.05625e+07	6.19275e+06	1.3482e+07	5.19661e+06	4.35692e+06	1.86293e+06	2.64856
Putative RNA-binding protein Luc7-like 1 OS=Mus musculus OX=10090 GN=Luc7l PE=1 SV=2	5.08521e+06	4.53881e+06	3.69225e+06	2.15061e+06	1.34579e+06	1.56226e+06	2.63237
Exosome complex component RRP43 OS=Mus musculus OX=10090 GN=Exosc8 PE=1 SV=1	3.38205e+06	2.9539e+06	5.42255e+06	1.60374e+06	2.32092e+06	751759	2.51442
CLIP-associating protein 1 OS=Mus musculus OX=10090 GN=Clasp1 PE=1 SV=2	2.67674e+06	2.54579e+06	1.44399e+06	3.25863e+06	2.57721e+06	8.39194e+06	0.468556
28S ribosomal protein S17, mitochondrial OS=Mus musculus OX=10090 GN=Mrps17 PE=1 SV=1	331093	969253	633168	1.56807e+06	1.55591e+06	1.01285e+06	0.467391
Synaptosomal-associated protein 29 OS=Mus musculus OX=10090 GN=Snap29 PE=1 SV=1	1.85735e+07	2.82391e+06	3.31914e+06	2.62592e+06	5.57258e+06	1.29552e+06	2.60338
Atlastin-3 OS=Mus musculus OX=10090 GN=Atl3 PE=1 SV=1	709146	6.8561e+06	884709	3.30115e+06	1.91026e+06	3.0235e+07	0.238387
Acyl-CoA-binding protein OS=Mus musculus OX=10090 GN=Dbi PE=1 SV=2	1.51128e+07	4.44997e+07	1.26359e+07	2.89721e+07	1.99199e+07	1.06574e+08	0.46472
Protein transport protein Sec61 subunit alpha isoform 1 OS=Mus musculus OX=10090 GN=Sec61a1 PE=1 SV=2	6.08759e+06	6.57499e+06	9.60791e+06	1.28828e+07	8.93692e+06	2.76887e+07	0.449832
Intercellular adhesion molecule 1 OS=Mus musculus OX=10090 GN=Icam1 PE=1 SV=1	1.58182e+07	1.44834e+07	1.75229e+07	854211	3.89062e+06	1.87172e+06	7.22802
Tapasin OS=Mus musculus OX=10090 GN=Tapbp PE=1 SV=2	1.22314e+07	1.04392e+07	1.75553e+07	5.60355e+06	4.2921e+06	6.79543e+06	2.41002
N-lysine methyltransferase SMYD2 OS=Mus musculus OX=10090 GN=Smyd2 PE=1 SV=1	1.18506e+06	1.94115e+06	342766	2.06975e+06	3.38954e+06	1.76732e+06	0.480028
Transcription elongation factor SPT4-A OS=Mus musculus OX=10090 GN=Supt4h1a PE=2 SV=1	2.07948e+07	1.82106e+07	2.94342e+07	3.94103e+06	3.39499e+06	7.58791e+06	4.5859
Pyrroline-5-carboxylate reductase 1, mitochondrial OS=Mus musculus OX=10090 GN=Pycr1 PE=1 SV=1	757367	588483	311070	5.96898e+06	2.0385e+06	4.43802e+06	0.133134
Thrombospondin-2 OS=Mus musculus OX=10090 GN=Thbs2 PE=1 SV=2	516023	2.4609e+06	2.09596e+06	8.1492e+06	6.16449e+06	7.7181e+06	0.230253
Ubiquitin conjugation factor E4 B OS=Mus musculus OX=10090 GN=Ube4b PE=1 SV=3	1.44293e+06	6.74402e+06	7.19094e+06	4.41514e+06	414176	1.18139e+06	2.55841
Mannosyl-oligosaccharide glucosidase OS=Mus musculus OX=10090 GN=Mogs PE=1 SV=1	5.10853e+06	5.73754e+06	4.6821e+06	7.1444e+06	9.91524e+06	1.81972e+07	0.44043
Nuclear distribution protein nudE-like 1 OS=Mus musculus OX=10090 GN=Ndel1 PE=1 SV=2	1.48909e+07	2.55905e+06	5.21997e+06	2.68684e+06	1.50959e+06	3.78849e+06	2.83909
Caveolae-associated protein 3 OS=Mus musculus OX=10090 GN=Cavin3 PE=1 SV=1	6.21802e+07	6.74664e+07	9.02337e+07	2.58619e+07	5.32481e+07	2.94623e+07	2.0252
Zinc finger CCCH-type with G patch domain-containing protein OS=Mus musculus OX=10090 GN=Zgpat PE=1 SV=1	2.38444e+06	1.29796e+06	2.25577e+06	385383	411855	184417	6.04914
YLP motif-containing protein 1 OS=Mus musculus OX=10090 GN=Ylpm1 PE=2 SV=2	1.32044e+06	742830	3.22924e+06	1.10925e+06	933261	319864	2.24034
DDB1- and CUL4-associated factor 7 OS=Mus musculus OX=10090 GN=Dcaf7 PE=1 SV=1	2.46516e+06	2.71476e+06	2.63793e+06	597617	671004	282956	5.03864
39S ribosomal protein L27, mitochondrial OS=Mus musculus OX=10090 GN=Mrpl27 PE=1 SV=1	336464	581317	637002	1.48486e+06	481048	2.76008e+06	0.328987
RNA polymerase II subunit A C-terminal domain phosphatase SSU72 OS=Mus musculus OX=10090 GN=Ssu72 PE=1 SV=1	6.11315e+06	3.15537e+06	6.09642e+06	3.15097e+06	2.63973e+06	1.71062e+06	2.0483
7SK snRNA methylphosphate capping enzyme OS=Mus musculus OX=10090 GN=Mepce PE=1 SV=2	3.072e+06	2.92928e+06	2.72116e+06	996821	954431	634761	3.37293
Microtubule-associated protein RP/EB family member 3 OS=Mus musculus OX=10090 GN=Mapre3 PE=1 SV=1	8.73115e+06	8.99562e+06	5.08505e+06	2.46101e+06	4.89291e+06	3.17454e+06	2.16668
Craniofacial development protein 1 OS=Mus musculus OX=10090 GN=Cfdp1 PE=1 SV=1	9.01293e+06	6.28001e+06	7.18134e+06	2.05275e+06	2.01153e+06	784412	4.63513
Zinc finger protein 148 OS=Mus musculus OX=10090 GN=Znf148 PE=1 SV=2	1.49972e+06	574748	824926	532069	408905	226490	2.4835
Phospholipase A and acyltransferase 3 OS=Mus musculus OX=10090 GN=Plaat3 PE=1 SV=2	7.69649e+06	8.9056e+06	8.89126e+06	1.62745e+06	4.00558e+06	3.41577e+06	2.81732
Latexin OS=Mus musculus OX=10090 GN=Lxn PE=1 SV=2	5.52867e+06	7.00206e+06	7.27161e+06	1.02966e+07	6.04742e+06	2.42853e+07	0.487389
Broad substrate specificity ATP-binding cassette transporter ABCG2 OS=Mus musculus OX=10090 GN=Abcg2 PE=1 SV=1	1.79493e+07	9.58935e+06	6.27693e+06	4.96605e+06	3.6684e+06	5.35152e+06	2.41782
Transcriptional repressor p66 alpha OS=Mus musculus OX=10090 GN=Gatad2a PE=1 SV=2	6.17334e+06	3.79399e+06	5.84634e+06	1.47964e+06	1.77158e+06	543794	4.16695
V-type proton ATPase catalytic subunit A OS=Mus musculus OX=10090 GN=Atp6v1a PE=1 SV=2	1.56231e+08	1.75874e+08	1.58115e+08	8.6509e+07	8.08908e+07	7.61051e+07	2.01318
NADH dehydrogenase [ubiquinone] iron-sulfur protein 6, mitochondrial OS=Mus musculus OX=10090 GN=Ndufs6 PE=1 SV=2	3.81003e+06	4.46473e+06	3.06258e+06	1.19454e+07	1.12165e+07	4.10949e+06	0.415723
C-type mannose receptor 2 OS=Mus musculus OX=10090 GN=Mrc2 PE=1 SV=3	1.66074e+07	2.12953e+07	1.42783e+07	5.46059e+07	6.63853e+07	7.11601e+07	0.271562
NADH dehydrogenase [ubiquinone] 1 beta subcomplex subunit 11, mitochondrial OS=Mus musculus OX=10090 GN=Ndufb11 PE=1 SV=2	534340	473085	540959	1.79365e+06	1.01144e+06	1.38305e+06	0.369706
DnaJ homolog subfamily A member 1 OS=Mus musculus OX=10090 GN=Dnaja1 PE=1 SV=1	6.18468e+07	5.74315e+07	5.97083e+07	2.47832e+07	3.0977e+07	2.33608e+07	2.26219
Ubiquitin-60S ribosomal protein L40 OS=Mus musculus OX=10090 GN=Uba52 PE=1 SV=2	72836.6	454296	414933	5.23424e+06	1.14903e+06	459392	0.137675
Solute carrier family 2, facilitated glucose transporter member 1 OS=Mus musculus OX=10090 GN=Slc2a1 PE=1 SV=4	7.96122e+06	1.33068e+07	1.0437e+07	1.44362e+06	709823	5.31006e+06	4.248
Golgi apparatus protein 1 OS=Mus musculus OX=10090 GN=Glg1 PE=1 SV=1	2.18581e+07	1.74554e+07	1.46616e+07	4.70023e+07	2.97194e+07	4.28091e+07	0.451558
Methylated-DNA--protein-cysteine methyltransferase OS=Mus musculus OX=10090 GN=Mgmt PE=1 SV=3	6.58535e+06	6.03773e+06	7.69716e+06	2.88268e+06	3.19363e+06	3.38664e+06	2.14735
Nuclear pore glycoprotein p62 OS=Mus musculus OX=10090 GN=Nup62 PE=1 SV=2	2.65244e+07	1.25729e+07	3.29457e+07	7.11983e+06	1.18128e+07	9.27349e+06	2.55416
Protein O-glucosyltransferase 3 OS=Mus musculus OX=10090 GN=Poglut3 PE=1 SV=1	2.56197e+06	4.54253e+06	3.71029e+06	3.30309e+06	4.72872e+06	1.79769e+07	0.415814
U1 small nuclear ribonucleoprotein C OS=Mus musculus OX=10090 GN=Snrpc PE=1 SV=1	8.06971e+06	3.63922e+06	8.58596e+06	3.72524e+06	2.50448e+06	957404	2.82378
Numb-like protein OS=Mus musculus OX=10090 GN=Numbl PE=1 SV=3	2.41395e+06	3.10127e+06	2981153	1.31371e+07	2.56467e+06	2.66014e+06	0.462717
Prolyl 4-hydroxylase subunit alpha-2 OS=Mus musculus OX=10090 GN=P4ha2 PE=1 SV=1	1.75555e+08	1.97719e+08	2.42089e+08	1.15719e+08	9.57766e+07	6.14209e+07	2.25477
Coiled-coil domain-containing protein 22 OS=Mus musculus OX=10090 GN=Ccdc22 PE=1 SV=1	7.13547e+06	1.40434e+08	1.54194e+07	8.4986e+06	1.49626e+07	1.08651e+07	4.74823
NADH dehydrogenase [ubiquinone] 1 alpha subcomplex subunit 11 OS=Mus musculus OX=10090 GN=Ndufa11 PE=1 SV=2	1.54178e+06	1.81639e+06	919462	3.47894e+06	4.33582e+06	6.45204e+06	0.299831
Multiple inositol polyphosphate phosphatase 1 OS=Mus musculus OX=10090 GN=Minpp1 PE=1 SV=3	1.47213e+06	794438	834054	3.07833e+06	5.06498e+06	1.93926e+06	0.307523
Iron-sulfur cluster assembly enzyme ISCU, mitochondrial OS=Mus musculus OX=10090 GN=Iscu PE=1 SV=1	1.02688e+06	1.11094e+06	1.6985e+06	3.41956e+06	4.12512e+06	1.97472e+06	0.403
Gamma-adducin OS=Mus musculus OX=10090 GN=Add3 PE=1 SV=2	3.24552e+06	4.28716e+06	3.87194e+06	1.56713e+06	2.03423e+06	1.76615e+06	2.12475
Beta-1,4-galactosyltransferase 1 OS=Mus musculus OX=10090 GN=B4galt1 PE=1 SV=1	592967	314089	291856	1.0631e+06	693429	4.16828e+06	0.202355
Heme oxygenase 1 OS=Mus musculus OX=10090 GN=Hmox1 PE=1 SV=1	1.54522e+08	1.71904e+08	1.76017e+08	1.24551e+07	1.27679e+07	1.14761e+07	13.6909
Solute carrier family 12 member 4 OS=Mus musculus OX=10090 GN=Slc12a4 PE=1 SV=2	3.36682e+06	1.7398e+06	1.06437e+06	4.36168e+06	3.24342e+06	6.65509e+06	0.432742
ADP-ribosylation factor 1 OS=Mus musculus OX=10090 GN=Arf1 PE=1 SV=2	7.11298e+06	2.37948e+07	7.58094e+06	1.18294e+07	9.55378e+06	6.24232e+07	0.459258
Thrombospondin-1 OS=Mus musculus OX=10090 GN=Thbs1 PE=1 SV=1	1.85716e+07	4.99359e+07	1.81842e+07	4.97878e+07	7.49227e+07	5.12663e+07	0.492631
Cyclin-dependent kinase 1 OS=Mus musculus OX=10090 GN=Cdk1 PE=1 SV=3	976830	4.67892e+06	1.58794e+06	9.73373e+06	9.02603e+06	2.06289e+07	0.183903
Telomere length and silencing protein 1 homolog OS=Mus musculus OX=10090 PE=1 SV=2	2.86317e+06	3.30625e+06	1.99603e+06	493406	573279	1.15505e+06	3.67526
Rho-associated protein kinase 1 OS=Mus musculus OX=10090 GN=Rock1 PE=1 SV=1	3.92019e+06	4.57221e+06	7.83693e+06	2.38941e+06	1.12714e+06	4.62235e+06	2.00633
NADH dehydrogenase [ubiquinone] 1 beta subcomplex subunit 10 OS=Mus musculus OX=10090 GN=Ndufb10 PE=1 SV=3	3.1756e+06	4.30454e+06	4.20818e+06	8.00299e+06	1.26692e+07	7.42457e+06	0.416002
Hexokinase-2 OS=Mus musculus OX=10090 GN=Hk2 PE=1 SV=1	5.25476e+07	7.26342e+07	5.17688e+07	7.75062e+06	9.38688e+06	1.40779e+07	5.6687
Biogenesis of lysosome-related organelles complex 1 subunit 4 OS=Mus musculus OX=10090 GN=Bloc1s4 PE=1 SV=1	2.0277e+06	2.27254e+06	762554	864845	739812	780453	2.12266
Protein dpy-30 homolog OS=Mus musculus OX=10090 GN=Dpy30 PE=1 SV=1	8.51497e+06	7.65577e+06	3.83651e+06	3.07319e+06	2.54191e+06	2.34786e+06	2.51254
(E3-independent) E2 ubiquitin-conjugating enzyme UBE2O OS=Mus musculus OX=10090 GN=Ube2o PE=1 SV=3	9.20812e+06	7.69657e+06	9.56015e+06	5.36299e+06	4.99531e+06	2.51762e+06	2.05538
SWI/SNF-related matrix-associated actin-dependent regulator of chromatin subfamily E member 1 OS=Mus musculus OX=10090 GN=Smarce1 PE=1 SV=1	3.57079e+06	2.2402e+06	8.48022e+06	1.39202e+06	2.92224e+06	1.80717e+06	2.33462
General transcription factor IIF subunit 1 OS=Mus musculus OX=10090 GN=Gtf2f1 PE=1 SV=2	1.03489e+07	8.14915e+06	9.40244e+06	4.18289e+06	5.56164e+06	2.61449e+06	2.2575
ERO1-like protein alpha OS=Mus musculus OX=10090 GN=Ero1a PE=1 SV=2	2.20598e+07	2.67752e+07	2.38068e+07	3.45813e+06	4.12541e+06	5.85028e+06	5.40737
Collagen alpha-1(II) chain OS=Mus musculus OX=10090 GN=Col2a1 PE=1 SV=2	4.73858e+06	2.22482e+06	4.74152e+06	1.36682e+07	1.35572e+07	1.97098e+07	0.249384
E3 ubiquitin-protein ligase UBR5 OS=Mus musculus OX=10090 GN=Ubr5 PE=1 SV=2	4.49895e+06	2.36232e+06	3.1517e+06	1.2611e+06	1.59895e+06	1.72716e+06	2.1828
MOB kinase activator 1A OS=Mus musculus OX=10090 GN=Mob1a PE=2 SV=3	1.78891e+07	1.29418e+07	2.12747e+07	6.44779e+06	7.51506e+06	1.03138e+07	2.14633
Vesicle-associated membrane protein 8 OS=Mus musculus OX=10090 GN=Vamp8 PE=1 SV=1	9.4615e+06	3.37217e+06	3.92543e+06	1.40063e+07	2.78357e+07	1.62003e+07	0.288739
NADH-ubiquinone oxidoreductase 75 kDa subunit, mitochondrial OS=Mus musculus OX=10090 GN=Ndufs1 PE=1 SV=2	1.78177e+07	1.60909e+07	1.2589e+07	5.23354e+07	4.50405e+07	5.67083e+07	0.301767
A-kinase anchor protein 8-like OS=Mus musculus OX=10090 GN=Akap8l PE=1 SV=1	5.15635e+06	4.95161e+06	6.18838e+06	2.12362e+06	1.62376e+06	214359	4.11343
Tubulin-folding cofactor B OS=Mus musculus OX=10090 GN=Tbcb PE=1 SV=2	3.86383e+06	6.2801e+06	2.76114e+06	1.43493e+06	1.11201e+06	3.20331e+06	2.24426
Carbonyl reductase family member 4 OS=Mus musculus OX=10090 GN=Cbr4 PE=1 SV=2	1.30308e+06	577956	1.89512e+06	3.70326e+06	3.3412e+06	1.41967e+06	0.446137
Zinc finger protein 800 OS=Mus musculus OX=10090 GN=Znf800 PE=1 SV=1	933022	2.04381e+06	1.95216e+06	508346	806218	417699	2.84541
Pumilio homolog 3 OS=Mus musculus OX=10090 GN=Pum3 PE=1 SV=2	8.28806e+06	4.61445e+06	5.14509e+06	1.96012e+06	3.26237e+06	1.44644e+06	2.70623
U4/U6 small nuclear ribonucleoprotein Prp3 OS=Mus musculus OX=10090 GN=Prpf3 PE=1 SV=1	3.62954e+06	2.53797e+06	2.17854e+06	1.99433e+06	989479	381690	2.47989
Procollagen-lysine,2-oxoglutarate 5-dioxygenase 2 OS=Mus musculus OX=10090 GN=Plod2 PE=1 SV=2	2.0144e+08	2.79435e+08	1.94996e+08	7.78407e+07	7.41608e+07	9.9589e+07	2.68639
Argininosuccinate synthase OS=Mus musculus OX=10090 GN=Ass1 PE=1 SV=1	6.7559e+06	9.59297e+06	7.09699e+06	2.45837e+06	4.76426e+06	3.98068e+06	2.09276
Protein phosphatase methylesterase 1 OS=Mus musculus OX=10090 GN=Ppme1 PE=1 SV=5	3.99313e+07	3.77063e+07	3.44418e+07	1.23923e+07	1.04507e+07	1.13942e+07	3.27361
Mediator of RNA polymerase II transcription subunit 25 OS=Mus musculus OX=10090 GN=Med25 PE=1 SV=1	3.58745e+06	5.02567e+06	5.71579e+06	1.82182e+06	3.34522e+06	1.86793e+06	2.03681
Set1/Ash2 histone methyltransferase complex subunit ASH2 OS=Mus musculus OX=10090 GN=Ash2l PE=1 SV=1	3.79059e+06	4.29264e+06	3.71879e+06	1.50547e+06	1.47518e+06	1.34943e+06	2.72559
Ribonucleoside-diphosphate reductase subunit M2 OS=Mus musculus OX=10090 GN=Rrm2 PE=1 SV=1	1.35154e+06	2.53928e+06	2.24889e+06	3.73359e+06	6.23835e+06	5.82249e+06	0.388726
Spermatogenesis-associated serine-rich protein 2 OS=Mus musculus OX=10090 GN=Spats2 PE=1 SV=1	2.76198e+06	4.13279e+06	4.79435e+06	1.37098e+06	2.43666e+06	1.0139e+06	2.42435
Nuclear pore complex protein Nup107 OS=Mus musculus OX=10090 GN=Nup107 PE=1 SV=1	8.79386e+06	2.13203e+06	4.93464e+06	1.6388e+06	2.23757e+06	1.1942e+06	3.12796
Ras-related protein Rab-2A OS=Mus musculus OX=10090 GN=Rab2a PE=1 SV=1	4.82058e+06	2.25986e+07	7.72411e+06	1.34965e+07	1.44331e+07	8.32011e+07	0.316234
Optineurin OS=Mus musculus OX=10090 GN=Optn PE=1 SV=1	1.17705e+06	2.33351e+06	3.25063e+06	6.61133e+06	2.21226e+06	6.66417e+06	0.436551
Alpha-(1,3)-fucosyltransferase 11 OS=Mus musculus OX=10090 GN=Fut11 PE=1 SV=1	2.40397e+06	2.65011e+06	1.20505e+06	1.00935e+06	1.25922e+06	857010	2.00255
Keratin, type II cytoskeletal 6A OS=Mus musculus OX=10090 GN=Krt6a PE=1 SV=3	5.57376e+07	2.88609e+07	1.23679e+07	1.47386e+07	2.49554e+07	5.11292e+06	2.16409
Copper transport protein ATOX1 OS=Mus musculus OX=10090 GN=Atox1 PE=1 SV=1	1.61654e+08	1.44387e+08	1.4725e+08	5.57047e+07	5.55941e+07	1.96723e+07	3.461
Mothers against decapentaplegic homolog 1 OS=Mus musculus OX=10090 GN=Smad1 PE=1 SV=2	2.18444e+06	2.25715e+06	6.11725e+06	1.32358e+06	1.58867e+06	1.17449e+06	2.58368
WD repeat-containing protein 26 OS=Mus musculus OX=10090 GN=Wdr26 PE=1 SV=3	2.06535e+06	1.95541e+06	1.24976e+06	533347	1.34089e+06	667256	2.07379
Transferrin receptor protein 1 OS=Mus musculus OX=10090 GN=Tfrc PE=1 SV=1	1.16212e+07	1.29912e+07	1.29803e+07	7.49549e+06	4.95662e+06	3.28742e+06	2.38842
Amyloid beta A4 precursor protein-binding family B member 1-interacting protein OS=Mus musculus OX=10090 GN=Apbb1ip PE=1 SV=2	882652	1.65853e+06	1.90863e+06	3.12729e+06	752214	7.58327e+06	0.388197
Microtubule-associated protein 1B OS=Mus musculus OX=10090 GN=Map1b PE=1 SV=2	8.09105e+06	1.94694e+07	1.01621e+07	7.24693e+06	5.10635e+06	6.1411e+06	2.03968
ATP-dependent RNA helicase DHX29 OS=Mus musculus OX=10090 GN=Dhx29 PE=1 SV=1	2.01393e+06	9.40111e+06	6.72408e+06	2.3305e+06	2.36252e+06	4.0682e+06	2.07039
Electron transfer flavoprotein-ubiquinone oxidoreductase, mitochondrial OS=Mus musculus OX=10090 GN=Etfdh PE=1 SV=1	29115.5	1.54685e+06	1.42633e+06	5.17792e+06	3.7753e+06	3.66594e+06	0.237916
Calcineurin B homologous protein 1 OS=Mus musculus OX=10090 GN=Chp1 PE=1 SV=2	1.83152e+07	1.13941e+07	1.66127e+07	9.65776e+06	7.70705e+06	3.07042e+06	2.26677
Lysyl oxidase homolog 3 OS=Mus musculus OX=10090 GN=Loxl3 PE=1 SV=2	3.20412e+06	2.9673e+06	1.92772e+06	1.64843e+07	1.35698e+07	2.05114e+07	0.160171
Biglycan OS=Mus musculus OX=10090 GN=Bgn PE=1 SV=1	1.00528e+07	1.24207e+07	1.18828e+07	5.70808e+07	5.66357e+07	4.6624e+07	0.214271
Ferrochelatase, mitochondrial OS=Mus musculus OX=10090 GN=Fech PE=1 SV=2	1.39389e+07	1.1877e+07	1.18622e+07	3.56795e+07	4.81081e+07	2.32582e+07	0.351981
Sequestosome-1 OS=Mus musculus OX=10090 GN=Sqstm1 PE=1 SV=1	1.79283e+07	1.89236e+07	2.02573e+07	7.11018e+06	5.69316e+06	5.29409e+06	3.15565
Hydroxysteroid dehydrogenase-like protein 2 OS=Mus musculus OX=10090 GN=Hsdl2 PE=1 SV=1	5.16403e+06	6.50174e+06	4.71455e+06	2.99485e+06	3.06802e+06	2.04937e+06	2.01921
Elongation factor Ts, mitochondrial OS=Mus musculus OX=10090 GN=Tsfm PE=1 SV=1	2.39391e+06	1.83299e+06	1.11522e+06	2.40436e+06	3.1803e+06	5.68896e+06	0.473861
Sphingomyelin phosphodiesterase OS=Mus musculus OX=10090 GN=Smpd1 PE=1 SV=2	3.09936e+06	1.99129e+06	5.79287e+06	1.61562e+06	2.8621e+06	588875	2.14809
Putative oxidoreductase GLYR1 OS=Mus musculus OX=10090 GN=Glyr1 PE=1 SV=1	3.28303e+06	2.22006e+06	3.90961e+06	1.45425e+06	1.61325e+06	986123	2.32205
Endoplasmic reticulum resident protein 29 OS=Mus musculus OX=10090 GN=Erp29 PE=1 SV=2	5.77399e+06	1.43137e+07	8.45934e+06	1.46843e+07	1.48922e+07	2.8246e+07	0.493702
Maspardin OS=Mus musculus OX=10090 GN=Spg21 PE=1 SV=1	4.8663e+06	2.96978e+06	4.14249e+06	1.23937e+06	1.89525e+06	1.48111e+06	2.59516
V-type proton ATPase 116 kDa subunit a isoform 1 OS=Mus musculus OX=10090 GN=Atp6v0a1 PE=1 SV=3	262345	3.13959e+06	1.72805e+06	2.29853e+06	2.44925e+06	1.13434e+07	0.318808
Collagen alpha-1(V) chain OS=Mus musculus OX=10090 GN=Col5a1 PE=1 SV=2	4.66325e+07	5.23737e+07	5.26768e+07	1.20152e+08	1.35297e+08	1.05294e+08	0.420474
NADH dehydrogenase [ubiquinone] 1 alpha subcomplex subunit 2 OS=Mus musculus OX=10090 GN=Ndufa2 PE=1 SV=3	8.9007e+06	7.77276e+06	9.67303e+06	3.22876e+07	2.92364e+07	2.27585e+07	0.312598
Transmembrane 9 superfamily member 4 OS=Mus musculus OX=10090 GN=Tm9sf4 PE=1 SV=1	1.41454e+06	4.82073e+06	1.27509e+06	4.98962e+06	3.03474e+06	8.71209e+06	0.448743
Transmembrane protein 9 OS=Mus musculus OX=10090 GN=Tmem9 PE=1 SV=1	1.27136e+06	1.22195e+06	1.38575e+06	644243	698753	499881	2.1049
Carnitine O-palmitoyltransferase 2, mitochondrial OS=Mus musculus OX=10090 GN=Cpt2 PE=1 SV=2	3.73303e+06	4.26761e+06	5.66041e+06	8.02083e+06	8.50391e+06	1.13228e+07	0.490567
Vascular cell adhesion protein 1 OS=Mus musculus OX=10090 GN=Vcam1 PE=1 SV=1	3.21676e+06	3.13307e+06	3.48839e+06	1.055e+06	1.08863e+06	2.08836e+06	2.32473
Catenin beta-1 OS=Mus musculus OX=10090 GN=Ctnnb1 PE=1 SV=1	1.05102e+07	1.22311e+07	1.16478e+07	8.26758e+06	1.93954e+06	6.32888e+06	2.07965
Acyl-CoA dehydrogenase family member 11 OS=Mus musculus OX=10090 GN=Acad11 PE=1 SV=2	768526	2.3644e+07	2871706	3.22876e+06	9.58046e+06	5.96723e+07	0.37643
NADH dehydrogenase [ubiquinone] 1 alpha subcomplex subunit 5 OS=Mus musculus OX=10090 GN=Ndufa5 PE=1 SV=3	8.04345e+06	5.83001e+06	8.38222e+06	2.05196e+07	2.44507e+07	1.42795e+07	0.375624
Thrombomodulin OS=Mus musculus OX=10090 GN=Thbd PE=1 SV=1	2.00372e+06	2.06826e+06	1.71382e+06	773754	202299	196339	4.93503
NADH dehydrogenase [ubiquinone] flavoprotein 1, mitochondrial OS=Mus musculus OX=10090 GN=Ndufv1 PE=1 SV=1	6.76172e+06	4.88819e+06	5.76963e+06	1.32685e+07	1.43642e+07	1.45341e+07	0.413111
Cytochrome P450 1B1 OS=Mus musculus OX=10090 GN=Cyp1b1 PE=1 SV=3	1.3559e+07	2.42328e+07	2.01506e+07	4.08387e+07	3.97579e+07	1.17253e+08	0.29286
Vesicle transport through interaction with t-SNAREs homolog 1A OS=Mus musculus OX=10090 GN=Vti1a PE=1 SV=1	1.47659e+06	1.20772e+06	1.40344e+06	3.60729e+06	2.37785e+06	2.55958e+06	0.478394
Ribulose-phosphate 3-epimerase OS=Mus musculus OX=10090 GN=Rpe PE=1 SV=1	3.89887e+06	3.41023e+06	4.27018e+06	1.12777e+07	1.19846e+07	3.0976e+06	0.439277
NADH dehydrogenase [ubiquinone] 1 beta subcomplex subunit 4 OS=Mus musculus OX=10090 GN=Ndufb4 PE=1 SV=3	1.24294e+06	2.00005e+06	3.19449e+06	8.7219e+06	6.74869e+06	5.49598e+06	0.307036
Heat shock 70 kDa protein 4L OS=Mus musculus OX=10090 GN=Hspa4l PE=1 SV=2	9.02078e+06	7.81129e+06	1.07e+07	5.02126e+06	2.85975e+06	5.03107e+06	2.13227
Cyclin-dependent-like kinase 5 OS=Mus musculus OX=10090 GN=Cdk5 PE=1 SV=1	9.81413e+06	1.08927e+07	7.52354e+06	4.34055e+06	1.9378e+06	3.32333e+06	2.94014
Cell division cycle 5-like protein OS=Mus musculus OX=10090 GN=Cdc5l PE=1 SV=2	7.63645e+06	9.49331e+06	9.76865e+06	5.56885e+06	4.55194e+06	2.8169e+06	2.07907
DnaJ homolog subfamily A member 3, mitochondrial OS=Mus musculus OX=10090 GN=Dnaja3 PE=1 SV=1	1.06551e+06	1.06727e+06	782808	3.88846e+06	2.73855e+06	4.47915e+06	0.26252
Cytospin-B OS=Mus musculus OX=10090 GN=Specc1 PE=1 SV=2	926845	3.61307e+06	644359	1.45394e+06	472063	431594	2.19897
Cytochrome c, somatic OS=Mus musculus OX=10090 GN=Cycs PE=1 SV=2	1.22595e+07	1.75526e+08	1.07025e+07	8.17593e+06	1.16551e+07	4.60262e+07	3.01391
E3 ubiquitin-protein ligase RING2 OS=Mus musculus OX=10090 GN=Rnf2 PE=1 SV=1	1.1917e+07	1.23273e+06	1.09372e+07	462626	1.97368e+06	1.97061e+06	5.4657
Forkhead box protein K1 OS=Mus musculus OX=10090 GN=Foxk1 PE=1 SV=2	3.64359e+06	3.0941e+06	2.98234e+06	2.0702e+06	234760	1.03119e+06	2.91355
Protein NDRG3 OS=Mus musculus OX=10090 GN=Ndrg3 PE=1 SV=1	704796	2.54289e+06	1.8697e+06	2.94882e+06	3.01319e+06	4.99297e+06	0.467128
Dolichyl-diphosphooligosaccharide--protein glycosyltransferase subunit DAD1 OS=Mus musculus OX=10090 GN=Dad1 PE=1 SV=3	2.39198e+06	2.73014e+06	2.1876e+06	2.14479e+06	2.03902e+06	1.81626e+07	0.327109
Peptidyl-prolyl cis-trans isomerase NIMA-interacting 1 OS=Mus musculus OX=10090 GN=Pin1 PE=1 SV=1	3.13987e+07	1.86902e+07	2.73596e+07	1.0152e+07	1.36636e+07	3.99829e+06	2.78453
Mitochondrial import inner membrane translocase subunit Tim10 OS=Mus musculus OX=10090 GN=Timm10 PE=1 SV=1	4.23137e+06	4.89797e+06	3.08201e+06	2.74113e+06	1.4427e+06	1.60701e+06	2.10873
Aldehyde dehydrogenase family 3 member A2 OS=Mus musculus OX=10090 GN=Aldh3a2 PE=1 SV=2	206910	4.34271e+06	391309	2.22467e+06	2.46067e+06	8.71237e+06	0.368789
Testin OS=Mus musculus OX=10090 GN=Tes PE=1 SV=1	6.12163e+06	4.19026e+06	8.88237e+06	3.90418e+06	1.77685e+06	2.06244e+06	2.47877
DnaJ homolog subfamily B member 1 OS=Mus musculus OX=10090 GN=Dnajb1 PE=1 SV=3	2.95555e+07	2.12168e+07	3.39005e+07	9.14633e+06	1.55924e+07	7.06165e+06	2.66264
Mitochondrial-processing peptidase subunit alpha OS=Mus musculus OX=10090 GN=Pmpca PE=1 SV=1	7.44781e+06	6.26984e+06	5.68051e+06	1.44251e+07	2.45585e+07	2.12735e+07	0.321924
Fructose-2,6-bisphosphatase TIGAR OS=Mus musculus OX=10090 GN=Tigar PE=1 SV=1	1.24426e+07	8.50109e+06	1.39597e+07	5.17941e+06	4.98788e+06	3.03571e+06	2.6436
Suppressor of SWI4 1 homolog OS=Mus musculus OX=10090 GN=Ppan PE=1 SV=2	8.93238e+06	5.29686e+06	3.8661e+06	3.55293e+06	1.13617e+06	2.09281e+06	2.66818
Ubiquitin-conjugating enzyme E2 Z OS=Mus musculus OX=10090 GN=Ube2z PE=1 SV=2	2.18986e+06	4.92751e+06	932573	4.39142e+06	2.33723e+06	9.58385e+06	0.493483
Amyloid-beta A4 precursor protein-binding family B member 2 OS=Mus musculus OX=10090 GN=Apbb2 PE=1 SV=2	3.71902e+06	1.93925e+06	3.03226e+06	1.36154e+06	250192	385523	4.35123
Heat shock protein beta-1 OS=Mus musculus OX=10090 GN=Hspb1 PE=1 SV=3	1.05893e+07	9.67494e+06	7.85509e+06	1.66456e+06	596051	1.33209e+06	7.8268
Fatty acid desaturase 3 OS=Mus musculus OX=10090 GN=Fads3 PE=1 SV=2	2.35615e+06	7.18699e+06	4.99194e+06	6.04687e+06	7.58667e+06	2.30373e+07	0.396367
Arf-GAP domain and FG repeat-containing protein 1 OS=Mus musculus OX=10090 GN=Agfg1 PE=1 SV=2	6957.47	969317	25494.4	259654	33669.8	2.49833e+06	0.358845
RNA-binding protein 4 OS=Mus musculus OX=10090 GN=Rbm4 PE=1 SV=1	3.52025e+06	4.44115e+06	2.18927e+06	525072	1.36432e+06	673403	3.96079
Histone H4 OS=Mus musculus OX=10090 GN=H4c1 PE=1 SV=2	7.51667e+06	8.3277e+06	1.30121e+07	3.26836e+06	5.37852e+06	1.62903e+06	2.80816
RNA-binding protein 28 OS=Mus musculus OX=10090 GN=Rbm28 PE=1 SV=4	1.24592e+07	9.92555e+06	1.06962e+07	1.91728e+06	2.12036e+06	1.99294e+06	5.48553
Pyruvate dehydrogenase protein X component, mitochondrial OS=Mus musculus OX=10090 GN=Pdhx PE=1 SV=1	3.8714e+06	3.313e+06	4.70467e+06	834522	324826	2.80997e+06	2.99525
Bifunctional 3'-phosphoadenosine 5'-phosphosulfate synthase 1 OS=Mus musculus OX=10090 GN=Papss1 PE=1 SV=1	1.04591e+07	7.719e+06	1.08976e+07	4.20344e+06	3.06408e+06	1.40886e+06	3.35113
Torsin-1A-interacting protein 2, isoform IFRG15 OS=Mus musculus OX=10090 GN=Tor1aip2 PE=1 SV=1	1.32498e+07	4.18638e+06	8.27661e+06	1.12907e+06	1.96043e+06	2.4643e+06	4.62975
Prostaglandin G/H synthase 2 OS=Mus musculus OX=10090 GN=Ptgs2 PE=1 SV=1	3.01684e+06	4.92787e+06	3.9537e+06	1.53994e+06	826181	1.08976e+06	3.44295
F-box only protein 30 OS=Mus musculus OX=10090 GN=Fbxo30 PE=1 SV=2	9.81727e+06	4.04588e+06	7.7423e+06	2.63315e+06	3.18242e+06	2.37699e+06	2.6372
39S ribosomal protein L3, mitochondrial OS=Mus musculus OX=10090 GN=Mrpl3 PE=1 SV=1	728315	831298	971627	2.10711e+06	1.8194e+06	3.4302e+06	0.344072
Succinate dehydrogenase [ubiquinone] flavoprotein subunit, mitochondrial OS=Mus musculus OX=10090 GN=Sdha PE=1 SV=1	2.8886e+07	4.14363e+07	3.4453e+07	1.02811e+08	1.06998e+08	8.453e+07	0.355968
CDKN2A-interacting protein OS=Mus musculus OX=10090 GN=Cdkn2aip PE=1 SV=1	4.97784e+06	5.07602e+06	6.57546e+06	2.43786e+06	2.47888e+06	542910	3.04585
Translocon-associated protein subunit alpha OS=Mus musculus OX=10090 GN=Ssr1 PE=1 SV=1	1.08203e+06	4.24088e+06	2.90489e+06	1.65617e+06	2.51846e+06	1.65915e+07	0.396213
Tetratricopeptide repeat protein 1 OS=Mus musculus OX=10090 GN=Ttc1 PE=1 SV=1	9.6323e+06	7.84217e+06	1.45867e+07	3.55882e+06	6.29485e+06	3.6647e+06	2.37168
Tubby-related protein 3 OS=Mus musculus OX=10090 GN=Tulp3 PE=1 SV=1	7.45351e+06	9.90437e+06	5.41111e+06	2.81794e+06	3.0376e+06	3.23369e+06	2.50505
Signal recognition particle receptor subunit alpha OS=Mus musculus OX=10090 GN=Srpra PE=1 SV=1	7.35657e+06	6.68146e+06	6.52306e+06	1.68053e+07	1.41918e+07	1.55147e+07	0.442061
Collagen alpha-2(V) chain OS=Mus musculus OX=10090 GN=Col5a2 PE=1 SV=1	5.0846e+06	8.83704e+06	9.32618e+06	4.29672e+07	3.51978e+07	3.80635e+07	0.200018
Protein OS-9 OS=Mus musculus OX=10090 GN=Os9 PE=1 SV=2	3.15461e+07	1.69673e+07	2.258e+07	1.10972e+07	1.01814e+07	6.8669e+06	2.52593
Swi5-dependent recombination DNA repair protein 1 homolog OS=Mus musculus OX=10090 GN=Sfr1 PE=1 SV=2	2.51274e+07	2.51525e+07	3.21149e+07	5.78896e+06	1.61983e+07	1.07183e+07	2.51928
Serine/threonine-protein kinase Nek9 OS=Mus musculus OX=10090 GN=Nek9 PE=1 SV=2	1.01493e+06	841475	967459	2.72515e+06	2.04663e+06	1.507e+06	0.449748
Phosphoenolpyruvate carboxykinase [GTP], mitochondrial OS=Mus musculus OX=10090 GN=Pck2 PE=1 SV=1	5.77529e+07	7.14216e+07	6.75003e+07	1.46027e+08	1.35613e+08	1.7105e+08	0.434458
Histone deacetylase 1 OS=Mus musculus OX=10090 GN=Hdac1 PE=1 SV=1	1.68202e+07	2.28222e+07	2.05793e+07	1.09732e+07	8.62852e+06	9.54301e+06	2.0663
NADH dehydrogenase [ubiquinone] 1 alpha subcomplex subunit 7 OS=Mus musculus OX=10090 GN=Ndufa7 PE=1 SV=3	2.53307e+06	106699	1.27379e+06	7.78606e+06	6.4964e+06	5.93252e+06	0.193597
COP9 signalosome complex subunit 6 OS=Mus musculus OX=10090 GN=Cops6 PE=1 SV=1	2.30618e+06	8.77843e+06	5.49865e+06	9.65345e+06	7.47182e+06	1.65707e+07	0.492144
Collagen alpha-1(VI) chain OS=Mus musculus OX=10090 GN=Col6a1 PE=1 SV=1	2.74892e+07	3.16182e+07	3.1603e+07	5.38958e+07	5.52644e+07	1.02871e+08	0.427815
Conserved oligomeric Golgi complex subunit 2 OS=Mus musculus OX=10090 GN=Cog2 PE=1 SV=2	1.14123e+06	1.0362e+06	763205	2.89052e+06	1.90813e+06	2.59578e+06	0.397681
Obscurin-like protein 1 OS=Mus musculus OX=10090 GN=Obsl1 PE=1 SV=1	545463	72733.5	295210	682297	973195	683211	0.390561
Protein ZNRD2 OS=Mus musculus OX=10090 GN=Znrd2 PE=1 SV=1	1.15163e+07	7.05321e+06	1.71991e+07	2.57773e+06	1.83276e+06	1.34791e+06	6.21156
Mitochondrial carnitine/acylcarnitine carrier protein OS=Mus musculus OX=10090 GN=Slc25a20 PE=1 SV=1	2.02526e+06	2.94264e+06	770486	3.9371e+06	1.97359e+06	6.33871e+06	0.468463
Mitochondrial proton/calcium exchanger protein OS=Mus musculus OX=10090 GN=Letm1 PE=1 SV=1	2.69134e+06	7.38347e+06	3.40762e+06	6.59905e+06	5.54218e+06	1.74211e+07	0.456068
Collagen alpha-2(I) chain OS=Mus musculus OX=10090 GN=Col1a2 PE=1 SV=2	4.49654e+07	4.17733e+07	4.50962e+07	2.01784e+08	1.56314e+08	1.85998e+08	0.242301
Cytochrome P450 20A1 OS=Mus musculus OX=10090 GN=Cyp20a1 PE=1 SV=1	2.34563e+06	5.10193e+06	1.44204e+06	2.84557e+06	5.85479e+06	1.89942e+07	0.320987
39S ribosomal protein L11, mitochondrial OS=Mus musculus OX=10090 GN=Mrpl11 PE=1 SV=1	4.2646e+06	3.15282e+06	6.9157e+06	1.96536e+07	1.15994e+07	6.92743e+06	0.375405
ZW10 interactor OS=Mus musculus OX=10090 GN=Zwint PE=1 SV=1	1.582e+07	7.49188e+06	1.38341e+07	2.62305e+06	416513	1.10032e+06	8.9727
Gamma-tubulin complex component 3 OS=Mus musculus OX=10090 GN=Tubgcp3 PE=1 SV=2	358130	1.3583e+06	426882	661034	1.11211e+06	2.81362e+06	0.46728
Protein-lysine 6-oxidase OS=Mus musculus OX=10090 GN=Lox PE=1 SV=1	9.1068e+06	9.01889e+06	9.38227e+06	8.34029e+07	6.29995e+07	6.01227e+07	0.133194
Integrin alpha-11 OS=Mus musculus OX=10090 GN=Itga11 PE=1 SV=1	5.2332e+07	7.35276e+07	5.85183e+07	2.07451e+08	1.56072e+08	2.12201e+08	0.320254
NADH dehydrogenase [ubiquinone] 1 alpha subcomplex subunit 9, mitochondrial OS=Mus musculus OX=10090 GN=Ndufa9 PE=1 SV=2	1.01992e+07	7.61901e+06	5.75964e+06	1.88815e+07	1.62292e+07	1.92942e+07	0.433377
Protein SON OS=Mus musculus OX=10090 GN=Son PE=1 SV=2	6.94092e+06	2.7473e+06	6.1098e+06	2.55058e+06	2.0073e+06	1.51477e+06	2.60151
Lysine-specific histone demethylase 1A OS=Mus musculus OX=10090 GN=Kdm1a PE=1 SV=2	7.82887e+06	5.50928e+06	6.37683e+06	1.74955e+06	2.20963e+06	3.1058e+06	2.79052
Serine palmitoyltransferase 1 OS=Mus musculus OX=10090 GN=Sptlc1 PE=1 SV=2	2.36973e+06	6.62548e+06	1.78036e+06	1.14149e+06	1.25646e+06	2.05598e+06	2.41934
EH domain-containing protein 4 OS=Mus musculus OX=10090 GN=Ehd4 PE=1 SV=1	3.36138e+07	4.35474e+07	4.08841e+07	1.03837e+07	1.74332e+07	1.04257e+07	3.08675
Protein kinase C and casein kinase II substrate protein 3 OS=Mus musculus OX=10090 GN=Pacsin3 PE=1 SV=1	8.4e+06	7.91864e+06	9.42922e+06	5.31207e+06	4.26364e+06	2.30785e+06	2.16668
Rho-related GTP-binding protein RhoB OS=Mus musculus OX=10090 GN=Rhob PE=1 SV=1	1.03723e+07	6.69179e+06	8.77566e+06	1.95928e+06	2.41491e+06	2.18908e+06	3.93702
Mitochondrial import receptor subunit TOM22 homolog OS=Mus musculus OX=10090 GN=Tomm22 PE=1 SV=3	1.12332e+06	930109	1.10583e+06	1.02432e+06	2.59457e+06	5.41917e+06	0.349551
Nuclear receptor-binding protein OS=Mus musculus OX=10090 GN=Nrbp1 PE=1 SV=1	503391	1.26283e+06	492591	3.61618e+06	605278	4.20696e+06	0.267999
Leucine-rich repeat and calponin homology domain-containing protein 2 OS=Mus musculus OX=10090 GN=Lrch2 PE=2 SV=2	2.83812e+06	1.30233e+06	4.27599e+06	847752	1.38465e+06	862278	2.71965
Fos-related antigen 2 OS=Mus musculus OX=10090 GN=Fosl2 PE=1 SV=2	3.71367e+06	5.25768e+06	4.06961e+06	1.9964e+06	2.29548e+06	475307	2.73557
Golgin subfamily A member 4 OS=Mus musculus OX=10090 GN=Golga4 PE=1 SV=2	2.57431e+06	3.46829e+06	2.13399e+06	1.09941e+06	1.08168e+06	949211	2.61208
Prolow-density lipoprotein receptor-related protein 1 OS=Mus musculus OX=10090 GN=Lrp1 PE=1 SV=1	7.51457e+07	1.08268e+08	7.95773e+07	2.08295e+08	1.78527e+08	2.26131e+08	0.429056
Paired amphipathic helix protein Sin3a OS=Mus musculus OX=10090 GN=Sin3a PE=1 SV=3	2.44951e+06	2.33389e+06	1.47125e+06	372708	1.56677e+06	1.15571e+06	2.02077
B-cell lymphoma/leukemia 10 OS=Mus musculus OX=10090 GN=Bcl10 PE=1 SV=1	1.19929e+06	794446	1.70023e+06	639006	701236	374375	2.1544
Paired mesoderm homeobox protein 1 OS=Mus musculus OX=10090 GN=Prrx1 PE=1 SV=1	3.4743e+06	2.62517e+06	2.63807e+06	9.11467e+06	8.58778e+06	4.01299e+06	0.402365
Gamma-enolase OS=Mus musculus OX=10090 GN=Eno2 PE=1 SV=2	1.37815e+07	9.83531e+06	1.30615e+07	2.14356e+06	1.23711e+06	682394	9.02726
Calcineurin subunit B type 1 OS=Mus musculus OX=10090 GN=Ppp3r1 PE=1 SV=3	1.13184e+07	4.30467e+06	4718320	3.58549e+06	4.11381e+06	1.23455e+06	2.27689
Hepatoma-derived growth factor-related protein 2 OS=Mus musculus OX=10090 GN=Hdgfl2 PE=1 SV=1	1.02463e+07	7.06799e+06	9.92304e+06	2.12042e+06	1.07046e+06	454984	7.47073
Bystin OS=Mus musculus OX=10090 GN=Bysl PE=1 SV=3	720136	3.3532e+06	1.83841e+06	2.85361e+06	5.30301e+06	3.87332e+06	0.49142
NADH dehydrogenase [ubiquinone] 1 alpha subcomplex subunit 10, mitochondrial OS=Mus musculus OX=10090 GN=Ndufa10 PE=1 SV=1	1.03972e+07	5.51315e+06	7.70318e+06	1.78075e+07	2.71881e+07	1.67732e+07	0.382289
Pyridoxal-dependent decarboxylase domain-containing protein 1 OS=Mus musculus OX=10090 GN=Pdxdc1 PE=1 SV=2	4.4969e+06	8.95766e+06	1.29236e+07	1.45643e+07	1.31769e+07	3.27222e+07	0.436266
ATP-dependent RNA helicase DHX30 OS=Mus musculus OX=10090 GN=Dhx30 PE=1 SV=1	526037	2.31274e+06	959723	4.20058e+06	3.71673e+06	3.68185e+06	0.32748
EH domain-containing protein 3 OS=Mus musculus OX=10090 GN=Ehd3 PE=1 SV=2	511027	2.05366e+06	6.13569e+06	591280	1.44856e+06	624833	3.26508
Importin-9 OS=Mus musculus OX=10090 GN=Ipo9 PE=1 SV=3	4.21046e+06	1.55273e+06	3.88171e+06	6.91132e+06	4.68384e+06	9.27292e+06	0.462184
Very-long-chain enoyl-CoA reductase OS=Mus musculus OX=10090 GN=Tecr PE=1 SV=1	4.23419e+06	3.77539e+06	2.92385e+06	7.0206e+06	7.55456e+06	1.64943e+07	0.351903
Probable glutathione peroxidase 8 OS=Mus musculus OX=10090 GN=Gpx8 PE=1 SV=1	4.2025e+06	1.09541e+07	4.73439e+06	1.46329e+07	8.81452e+06	2.05e+07	0.452608
Plasminogen receptor (KT) OS=Mus musculus OX=10090 GN=Plgrkt PE=1 SV=1	3.21364e+06	7.4766e+06	3.11178e+06	7.3734e+06	8.92428e+06	1.13686e+07	0.498876
A-kinase anchor protein 12 OS=Mus musculus OX=10090 GN=Akap12 PE=1 SV=1	7.23314e+06	7.84292e+06	1.43521e+07	1.48178e+06	4.66281e+06	3.8319e+06	2.94975
Cyclin-dependent kinase inhibitor 1B OS=Mus musculus OX=10090 GN=Cdkn1b PE=1 SV=2	2.03441e+06	3.40311e+06	937394	250361	1.57353e+06	68204.3	3.36923
Synaptosomal-associated protein 47 OS=Mus musculus OX=10090 GN=Snap47 PE=1 SV=1	1.44546e+06	4.20508e+06	2.8359e+06	4.75808e+06	4.24621e+06	8.33243e+06	0.489506
Protein S100-A16 OS=Mus musculus OX=10090 GN=S100a16 PE=1 SV=1	1.49211e+06	4.11146e+06	1.58133e+06	236667	779650	2.08329e+06	2.318
Cytosolic acyl coenzyme A thioester hydrolase OS=Mus musculus OX=10090 GN=Acot7 PE=1 SV=2	1.75626e+07	2.17954e+07	1.09895e+07	9.74612e+06	4.20635e+06	5.28289e+06	2.61744
Zinc finger protein ubi-d4 OS=Mus musculus OX=10090 GN=Dpf2 PE=1 SV=1	1.53278e+06	1.84215e+06	1.49332e+06	3.04367e+06	5.14975e+06	3.66958e+06	0.410373
E3 ubiquitin-protein ligase BRE1B OS=Mus musculus OX=10090 GN=Rnf40 PE=1 SV=2	4.89027e+06	1.03054e+06	4.30361e+06	590035	1.56214e+06	1.1831e+06	3.06554
Jupiter microtubule associated homolog 1 OS=Mus musculus OX=10090 GN=Jpt1 PE=1 SV=3	5.8078e+07	3.49199e+07	5.77546e+07	1.7706e+07	1.59354e+07	3.78984e+06	4.02745
Ras-related protein Rab-18 OS=Mus musculus OX=10090 GN=Rab18 PE=1 SV=2	1.2468e+07	2.58468e+07	1.91319e+07	3.71835e+07	2.83716e+07	7.73537e+07	0.401981
Arf-GAP with coiled-coil, ANK repeat and PH domain-containing protein 2 OS=Mus musculus OX=10090 GN=Acap2 PE=1 SV=2	5.53304e+06	4.64269e+06	5.87093e+06	1.98148e+06	4.13004e+06	1.06632e+06	2.23558
Endonuclease domain-containing 1 protein OS=Mus musculus OX=10090 GN=Endod1 PE=1 SV=2	2.6618e+06	2.77144e+06	1.83019e+06	5.69317e+06	5.32878e+06	4.35796e+06	0.472267
mRNA turnover protein 4 homolog OS=Mus musculus OX=10090 GN=Mrto4 PE=1 SV=1	4.74515e+06	6.00461e+06	3.60723e+06	724094	2.75089e+06	2.72148e+06	2.31696
Glutamate--cysteine ligase catalytic subunit OS=Mus musculus OX=10090 GN=Gclc PE=1 SV=4	1.65462e+07	1.67856e+07	2.51153e+07	8.11893e+06	1.01015e+07	5.46524e+06	2.46761
NADH dehydrogenase [ubiquinone] 1 alpha subcomplex subunit 13 OS=Mus musculus OX=10090 GN=Ndufa13 PE=1 SV=3	8.19197e+06	5.82394e+06	9.12051e+06	1.80449e+07	2.13013e+07	1.9261e+07	0.394771
Musculoskeletal embryonic nuclear protein 1 OS=Mus musculus OX=10090 GN=Mustn1 PE=1 SV=1	3.62988e+07	1.80657e+07	2.98439e+07	1.79372e+07	1.68033e+07	4.15097e+06	2.16521
HIG1 domain family member 1A, mitochondrial OS=Mus musculus OX=10090 GN=Higd1a PE=1 SV=1	8.21105e+06	3.92387e+06	9.96872e+06	3.20338e+06	1.64459e+06	404168	4.2085
Ubiquitin carboxyl-terminal hydrolase 7 OS=Mus musculus OX=10090 GN=Usp7 PE=1 SV=1	1.89468e+06	3.62538e+06	4.01829e+06	1.51985e+06	1.69143e+06	1.47144e+06	2.03693
Lysophospholipid acyltransferase 5 OS=Mus musculus OX=10090 GN=Lpcat3 PE=1 SV=1	1.77362e+06	916995	617939	1.51347e+06	1.99003e+06	4.29011e+06	0.424522
Deoxyhypusine hydroxylase OS=Mus musculus OX=10090 GN=Dohh PE=1 SV=2	1.16037e+07	7.42923e+06	9.30769e+06	4.12964e+06	6.31385e+06	1.70298e+06	2.33324
DNA repair protein SWI5 homolog OS=Mus musculus OX=10090 GN=Swi5 PE=1 SV=1	5.992e+06	2.1423e+06	5.82896e+06	1.91149e+06	1.93514e+06	514246	3.20194
[F-actin]-monooxygenase MICAL2 OS=Mus musculus OX=10090 GN=Mical2 PE=1 SV=1	2.78148e+06	1.11998e+06	1.40311e+06	3.75988e+06	4.28896e+06	4.52902e+06	0.421739
Nucleoporin NDC1 OS=Mus musculus OX=10090 GN=Ndc1 PE=1 SV=1	2.12288e+06	1.34907e+06	1.46821e+06	4.39275e+06	1.77997e+06	4.10339e+06	0.480743
GTP-binding protein SAR1b OS=Mus musculus OX=10090 GN=Sar1b PE=1 SV=1	4.96613e+06	1.48353e+07	5.33282e+06	8.95072e+06	1.30331e+07	3.27433e+07	0.459264
Eukaryotic initiation factor 4A-III OS=Mus musculus OX=10090 GN=Eif4a3 PE=1 SV=3	5.09392e+06	7.54003e+06	2.32166e+06	7.948e+06	6.30105e+06	2.03106e+07	0.432747
Glutamate--cysteine ligase regulatory subunit OS=Mus musculus OX=10090 GN=Gclm PE=1 SV=1	1.00313e+07	1.10513e+07	2.51884e+07	6.54468e+06	8.37102e+06	2.67584e+06	2.6303
Heat shock 70 kDa protein 1B OS=Mus musculus OX=10090 GN=Hspa1b PE=1 SV=3	2.87096e+08	1.73961e+08	2.3432e+08	8.73932e+06	6.61801e+06	1.22321e+07	25.2044
Collagen alpha-1(I) chain OS=Mus musculus OX=10090 GN=Col1a1 PE=1 SV=4	4.58439e+07	4.89208e+07	6.45278e+07	3.21472e+08	1.84995e+08	3.33463e+08	0.18965
Transcription elongation factor SPT6 OS=Mus musculus OX=10090 GN=Supt6h PE=1 SV=2	1.72175e+07	2.2539e+07	1.27274e+07	6.891e+06	6.74085e+06	9.07604e+06	2.31127
pre-rRNA 2'-O-ribose RNA methyltransferase FTSJ3 OS=Mus musculus OX=10090 GN=Ftsj3 PE=1 SV=1	1.54794e+07	1.44808e+07	2.06497e+07	6.64057e+06	1.11226e+07	6.59926e+06	2.07738
Vacuolar protein sorting-associated protein 45 OS=Mus musculus OX=10090 GN=Vps45 PE=1 SV=1	7.28872e+06	662719	444584	592386	976712	469715	4.11809
E3 ubiquitin-protein ligase MARCHF5 OS=Mus musculus OX=10090 GN=Marchf5 PE=1 SV=1	5.98958e+06	6.38186e+06	8.62002e+06	1.76967e+06	5.02948e+06	3.60325e+06	2.01794
Sarcosine dehydrogenase, mitochondrial OS=Mus musculus OX=10090 GN=Sardh PE=1 SV=1	1.19075e+06	691346	889381	4.13458e+06	2.79534e+06	1.81819e+06	0.316808
Ornithine aminotransferase, mitochondrial OS=Mus musculus OX=10090 GN=Oat PE=1 SV=1	1.0077e+08	7.0414e+07	7.55502e+07	2.36109e+08	2.759e+08	2.31748e+08	0.33174
Lysosomal acid lipase/cholesteryl ester hydrolase OS=Mus musculus OX=10090 GN=Lipa PE=1 SV=2	9.54684e+06	1.12445e+07	1.5045e+07	4.70066e+06	8.21233e+06	3.17306e+06	2.22779
Choline transporter-like protein 1 OS=Mus musculus OX=10090 GN=Slc44a1 PE=1 SV=3	2.82007e+06	3.5952e+06	4.60875e+06	1.35232e+06	1.09603e+06	2.94061e+06	2.04567
Ubiquitin-conjugating enzyme E2 N OS=Mus musculus OX=10090 GN=Ube2n PE=1 SV=1	3.0557e+06	2.88334e+07	5.72549e+06	6.84428e+06	1.16323e+07	5.81002e+07	0.491201
Tyrosine-protein kinase JAK1 OS=Mus musculus OX=10090 GN=Jak1 PE=1 SV=1	3.45115e+06	5.6483e+06	6.73379e+06	1.78526e+06	1.26946e+06	837173	4.06827
FAS-associated factor 2 OS=Mus musculus OX=10090 GN=Faf2 PE=1 SV=2	1.33407e+06	6.651e+06	1.12997e+06	5.46848e+06	3.26437e+06	9.98605e+06	0.486944
Inhibin beta A chain OS=Mus musculus OX=10090 GN=Inhba PE=1 SV=1	3.14677e+06	3.81342e+06	5.13856e+06	1.27343e+06	771431	319547	5.11703
Trophoblast glycoprotein OS=Mus musculus OX=10090 GN=Tpbg PE=1 SV=3	310457	483299	772510	1.34138e+06	4.24122e+06	1.67964e+06	0.215673
DnaJ homolog subfamily B member 4 OS=Mus musculus OX=10090 GN=Dnajb4 PE=1 SV=1	2.00726e+07	1.76627e+07	3.07235e+07	6.89809e+06	1.06422e+07	1.0309e+07	2.45819
Tight junction protein ZO-2 OS=Mus musculus OX=10090 GN=Tjp2 PE=1 SV=2	988232	1.57502e+06	776766	908245	314807	302695	2.1891
Methyltransferase N6AMT1 OS=Mus musculus OX=10090 GN=N6amt1 PE=1 SV=1	1.17858e+06	3.90851e+06	5.28905e+06	1.57114e+06	2.56591e+06	901409	2.05939
Beta-galactosidase OS=Mus musculus OX=10090 GN=Glb1 PE=1 SV=1	1.3825e+07	1.50793e+07	6.32546e+06	5.87858e+07	9.33116e+06	4.68058e+07	0.306551
NADH dehydrogenase [ubiquinone] 1 alpha subcomplex subunit 8 OS=Mus musculus OX=10090 GN=Ndufa8 PE=1 SV=3	1.47343e+07	1.45925e+07	7.12112e+06	2.64483e+07	2.77298e+07	2.1079e+07	0.484311
Protein FAM160B1 OS=Mus musculus OX=10090 GN=Fam160b1 PE=1 SV=2	855882	1.39181e+06	739532	1.50343e+06	3.90708e+06	2.57801e+06	0.37394
Nuclear receptor-binding factor 2 OS=Mus musculus OX=10090 GN=Nrbf2 PE=1 SV=1	1.34018e+06	3.18368e+06	818117	564063	962490	926786	2.17743
Proline-, glutamic acid- and leucine-rich protein 1 OS=Mus musculus OX=10090 GN=Pelp1 PE=1 SV=2	1.32242e+06	1.16237e+06	996035	387093	1.40203e+06	6.70842e+06	0.409628
Ubiquitin carboxyl-terminal hydrolase isozyme L3 OS=Mus musculus OX=10090 GN=Uchl3 PE=1 SV=2	1.16362e+07	1.04012e+07	3.63474e+06	3.422e+06	2.57002e+06	6.64674e+06	2.03122
G protein-regulated inducer of neurite outgrowth 3 OS=Mus musculus OX=10090 GN=Gprin3 PE=1 SV=1	2.60492e+06	1.08292e+06	4.15117e+06	8.07727e+06	3.3311e+06	5.71349e+06	0.457836
WD repeat domain phosphoinositide-interacting protein 2 OS=Mus musculus OX=10090 GN=Wipi2 PE=1 SV=1	5.25841e+06	3.24463e+06	3.54629e+06	1.14722e+06	2.82228e+06	820465	2.51553
Splicing factor 3A subunit 2 OS=Mus musculus OX=10090 GN=Sf3a2 PE=1 SV=2	1.45414e+06	3.9712e+06	2.77983e+06	1.08653e+06	675778	1.19781e+06	2.77191
Replication factor C subunit 2 OS=Mus musculus OX=10090 GN=Rfc2 PE=1 SV=1	1.99706e+06	1.51294e+06	936040	2.56902e+06	4.32842e+06	3.18628e+06	0.440913
Mitochondrial import inner membrane translocase subunit TIM50 OS=Mus musculus OX=10090 GN=Timm50 PE=1 SV=1	1.01478e+06	1.76862e+06	125467	335164	4.78302e+06	2.56778e+06	0.378464
Neprilysin OS=Mus musculus OX=10090 GN=Mme PE=1 SV=3	4.31227e+06	2.02445e+06	4.93462e+06	7.27655e+06	7.95277e+06	1.2526e+07	0.406096
Tyrosine-protein phosphatase non-receptor type 1 OS=Mus musculus OX=10090 GN=Ptpn1 PE=1 SV=2	1.17153e+06	4.16684e+06	3.42715e+06	2.06345e+06	58512.8	807061	2.99264
Vinexin OS=Mus musculus OX=10090 GN=Sorbs3 PE=1 SV=1	7.76146e+06	5.09799e+06	1.20196e+07	2.78711e+06	6.35817e+06	2.50005e+06	2.1364
Protein transport protein Sec61 subunit beta OS=Mus musculus OX=10090 GN=Sec61b PE=1 SV=3	501047	1.02358e+06	1.03851e+06	2.57212e+06	1.19619e+06	2.17484e+06	0.431277
Protein WWC2 OS=Mus musculus OX=10090 GN=Wwc2 PE=1 SV=1	796019	933901	1.59638e+06	5.62438e+06	1.96611e+06	2.40063e+06	0.332925
Prostaglandin F2 receptor negative regulator OS=Mus musculus OX=10090 GN=Ptgfrn PE=1 SV=2	2.05093e+06	2.53521e+06	1.30184e+06	7.32492e+06	7.41878e+06	8.86413e+06	0.249408
Protein-L-isoaspartate(D-aspartate) O-methyltransferase OS=Mus musculus OX=10090 GN=Pcmt1 PE=1 SV=3	2.91446e+07	2.13105e+07	2.52255e+07	1.02166e+07	1.17761e+07	1.30856e+07	2.15748
Growth factor receptor-bound protein 14 OS=Mus musculus OX=10090 GN=Grb14 PE=1 SV=1	703327	919992	767928	225227	319505	226560	3.10032
Histone H2B type 1-F/J/L OS=Mus musculus OX=10090 GN=H2bc7 PE=1 SV=2	1.93605e+08	1.2648e+08	1.89245e+08	6.31081e+07	7.03426e+07	5.16532e+07	2.75159
Transcription elongation factor SPT5 OS=Mus musculus OX=10090 GN=Supt5h PE=1 SV=1	3.82166e+07	3.91079e+07	2.98404e+07	1.4787e+07	1.43921e+07	1.67243e+07	2.33457
WD repeat-containing protein 7 OS=Mus musculus OX=10090 GN=Wdr7 PE=1 SV=3	1.84371e+06	3.29925e+06	1.30785e+06	565565	1.71474e+06	564226	2.2678
39S ribosomal protein L37, mitochondrial OS=Mus musculus OX=10090 GN=Mrpl37 PE=1 SV=1	348621	1.00201e+06	869521	1.27301e+06	2.06344e+06	2.40765e+06	0.38651
E3 ubiquitin-protein ligase TRIM56 OS=Mus musculus OX=10090 GN=Trim56 PE=1 SV=1	1.90494e+06	2.78735e+06	2.67093e+06	1.0491e+06	1.73453e+06	653772	2.14209
Rho guanine nucleotide exchange factor 17 OS=Mus musculus OX=10090 GN=Arhgef17 PE=1 SV=2	2.21764e+06	6.58566e+06	2.11435e+06	647424	1.49191e+06	1.26132e+06	3.21045
Isobutyryl-CoA dehydrogenase, mitochondrial OS=Mus musculus OX=10090 GN=Acad8 PE=1 SV=2	8.99621e+06	1.76291e+07	6.05014e+06	1.09975e+07	1.26975e+07	4.1889e+07	0.498224
